# Supplementary material for: Novel antimicrobial peptides against Cutibacterium acnes designed by deep learning
Source: Sci Rep. 2024 Feb 24;14:4529. doi: 10.1038/s41598-024-55205-3 (PMC10894229; doi:10.1038/s41598-024-55205-3)
Supplement: Supplementary file 1 — Supplementary Table 1. [file 41598_2024_55205_MOESM1_ESM.xlsx]

## Sheet: Sheet1
Strong AMP designed by this study	AMP sequence	Prediction from AntiBP1 (SVM)	Prediction from AntiBP1 (ANN)
AMP-5	GIFKKITGKLFKWIK	Yes	Yes
AMP-9	KRIVHRLLKKLHSLF	No	No
AMP-12	KKWRKVLKLIKRLVG	No	No
AMP-25	AKRIVKLIKNFFRKL	Yes	Yes
AMP-27	GWAKRLATRLAKAIL	Yes	No
AMP-29	KKIFKRIVKIIKRLL	Yes	No
AMP-31	KILGKLLKWASKIW	N/A	N/A
AMP-33	LSKWLKKLGKLLAG	N/A	N/A
AMP-38	HFLGVVAKLVSKLF	N/A	N/A
