# Supplementary material for: Novel antimicrobial peptides against Cutibacterium acnes designed by deep learning
Source: Sci Rep. 2024 Feb 24;14:4529. doi: 10.1038/s41598-024-55205-3 (PMC10894229; doi:10.1038/s41598-024-55205-3)
Supplement: Supplementary file 2 — Supplementary Table 2. [file 41598_2024_55205_MOESM2_ESM.xlsx]

## Sheet: Binomial test
Amino acid composition (AAC) distributions
Amino acid	Group 1: proportion difference between generated anti-C. acnes AMPs and known general AMPs	P value of Group 1	Group 2: proportion difference between generated anti-C. acnes AMPs and known anti-C. acnes AMP	P value of Group 2
M	-0.003	0	-0.002	0.56
D	-0.009	0	-0.003	0.34
H	-0.003	0.04	-0.005	0.36
E	-0.011	0	-0.003	0.5
Y	-0.008	0	-0.002	0.58
Q	-0.006	0	-0.005	0.27
N	-0.01	0	-0.003	0.48
T	-0.003	0.12	-0.002	0.69
C	-0.017	0	-0.006	0.3
S	-0.007	0	-0.006	0.38
P	-0.01	0	-0.003	0.63
W	0.031	2	0.012	1.74
F	0.023	2	0.009	1.62
V	0.005	1.95	-0.002	0.81
A	-0.005	0.04	-0.005	0.59
I	-0.005	0.06	-0.001	0.92
G	-0.013	0	-0.004	0.65
R	0.025	2	0.012	1.63
L	-0.007	0.03	0.006	1.41
K	0.034	2	0.014	1.65		The figure above is plotted from the data in the column B and column D.

## Sheet: Chi-square test
	Comparison 1: AA distribution between generated anti-C. acnes AMPs and known general AMPs	Comparison 2: AA distribution difference between generated anti-C. acnes AMPs and known anti-C. acnes AMP
Chi-square statistics	852.046	11.3009
p-value	1.83206e-168	0.913303
Conclusion:
We can reject the null hypothesis that generated anti-C. acnes AMPs and known general AMPs are from the same distribution
We fail to reject the hypothesis that generated anti-C. acnes AMPs and known anti-C. acnes AMP are from the same distribution
