# Supplementary material for: Novel antimicrobial peptides against Cutibacterium acnes designed by deep learning
Source: Sci Rep. 2024 Feb 24;14:4529. doi: 10.1038/s41598-024-55205-3 (PMC10894229; doi:10.1038/s41598-024-55205-3)
Supplement: Supplementary file 3 — Supplementary Table 3. [file 41598_2024_55205_MOESM3_ESM.xlsx]

## Sheet: physicochemical properties
The physicochemical properties of the 42 designed peptides which were synthesized and conducted in vitro tests.
out_id	Sequence	length	predicted_alpha_helix_fraction	hydrophbic_moment	molecular weight (g/mol)	Charge	ChargeDensity (charge/MW)	isoelectric point	instability index	Aromaticity	aliphatic index	boman_index	hydrophobic_ratio
1	VKRILKWAFK	10	0.857143	0.544256	1287.65	3.988	0.00309476	11.6768	19.43	0.2	117	1.057	0.5
2	KRIGSILGRWLHLAK	15	0.866667	0.394225	1747.15	5.03	0.002879	13.7148	90.32	0.066667	136.667	1.22533	0.4
3	KRLIKWLNVAKKVV	14	0.857143	0.381485	1694.17	5.987	0.003534	13.582	29.2571	0.071429	152.857	0.91	0.5
4	GLVSRLRRLVTPLL	14	0.857143	0.366951	1591.99	3.99	0.002506	13.7969	71.65	0	180.714	1.22214	0.5
5	GIFKKITGKLFKWIK	15	0.866667	0.365994	1806.3	5.987	0.003315	13.1875	-44.6667	0.2	104	0.031333	0.4
6	KKLAGLAWKALRKAK	15	0.866667	0.371294	1681.13	6.987	0.004156	13.5898	16.5133	0.066667	104.667	1.16	0.466667
7	FLGQLKNFFKKLAS	14	0.857143	0.356556	1639.99	3.988	0.002432	13.0781	-24.3143	0.214286	90.7143	0.412857	0.5
8	KLVKRVLKKLRKLF	14	0.857143	0.584087	1768.34	7.987	0.004517	13.7266	20.0143	0.071429	152.857	1.91786	0.5
9	KRIVHRLLKKLHSLF	15	0.866667	0.486824	1887.38	6.072	0.003217	13.7188	14.0867	0.066667	149.333	1.83933	0.466667
10	KIAKRLAKKILNAI	14	0.857143	0.511596	1579.04	5.987	0.003792	13.582	34.2	0	160.714	0.980714	0.571429
11	GFKRIVHRLTKWLA	14	0.857143	0.461012	1724.11	5.03	0.002917	13.7148	24.5857	0.142857	111.429	1.52214	0.428571
12	KKWRKVLKLIKRLVG	15	0.866667	0.522704	1864.43	7.987	0.004284	13.7266	2.76667	0.066667	142.667	1.77067	0.4
13	LQLLKQFRKVLKKLS	15	0.866667	0.438497	1841.35	5.987	0.003251	13.582	19.16	0.066667	149.333	1.332	0.466667
14	GVFDWLKKLGKKLAG	15	0.866667	0.352228	1659.04	3.988	0.002404	11.1567	3.14667	0.133333	104	0.145333	0.4
15	WLSKTAKKLWNVFKS	15	0.866667	0.379313	1835.21	4.987	0.002717	13.1406	25.8933	0.2	78	0.992	0.333333
16	RISSLLKRLAIKIK	14	0.857143	0.3842	1638.11	5.988	0.003655	13.7188	22.0714	0	174.286	1.56857	0.5
17	FLKKLRTAVLKLTKG	15	0.866667	0.349732	1715.19	5.987	0.003491	13.582	-6.12667	0.066667	130	0.854	0.466667
18	LLSLIRRTVARLKKA	15	0.866667	0.407484	1737.2	5.989	0.003448	13.8047	41.86	0	162.667	1.97133	0.533333
19	AKKALKAAAKIIKWL	15	0.866667	0.434158	1652.13	5.987	0.003624	13.1875	0.58	0.066667	137.333	-0.22067	0.6
20	GKLKKIWKNFGKIIK	15	0.866667	0.457123	1800.3	6.986	0.00388	13.2344	-40.3067	0.133333	104	0.871333	0.333333
21	KKLACRLWKWLAKKA	15	0.866667	0.35708	1842.36	6.833	0.003709	11.8115	56.98	0.133333	98	1.10267	0.466667
22	KKLAGLAKKWWKPLR	15	0.866667	0.420793	1822.3	6.987	0.003834	13.5898	11.4867	0.133333	91.3333	1.246	0.333333
23	GLTLLKKFLHAAKKF	15	0.866667	0.36726	1714.16	5.029	0.002934	13.1406	3.67333	0.133333	117.333	-0.05133	0.533333
24	KAIAALAKKIIKVAK	15	0.866667	0.416773	1565.05	5.987	0.003825	13.1875	-7.64667	0	156.667	-0.33467	0.666667
25	AKRIVKLIKNFFRKL	15	0.866667	0.592228	1873.39	6.987	0.00373	13.7227	-3.51333	0.133333	130	1.81267	0.533333
26	WFKAIPQAISALKKI	15	0.866667	0.382259	1713.13	3.988	0.002328	13.0781	-1.08667	0.133333	124	-0.322	0.533333
27	GWAKRLATRLAKAIL	15	0.866667	0.37268	1667.06	4.989	0.002993	13.7148	42.1133	0.066667	130.667	0.888	0.533333
28	SKILGKLTKAAKIAW	15	0.866667	0.305229	1627.04	4.987	0.003065	13.1406	-0.46667	0.066667	124	-0.014	0.466667
29	KKIFKRIVKIIKRLL	15	0.866667	0.606138	1895.52	7.987	0.004214	13.7266	18.22	0.066667	175.333	1.40333	0.533333
30	KIFWRVAKSLFKSY	14	0.857143	0.447128	1772.15	4.986	0.00281353	11.7002	-7.51429	0.285714	83.5714	1.03786	0.428571
31	KILGKLLKWASKIW	14	0.857143	0.438101	1683.14	4.987	0.00296291	13.1406	-18.0143	0.142857	146.429	-0.457857	0.428571
32	VKRLKKAFKKLARLV	15	0.866667	0.559926	1797.34	7.987	0.00444379	13.7266	7.80667	0.0666667	130	1.87667	0.533333
33	LSKWLKKLGKLLAG	14	0.857143	0.397317	1553.99	4.987	0.00320916	13.1406	-6.15714	0.0714286	146.429	-0.358571	0.428571
34	KALAATVKKVAKLIK	15	0.866667	0.400096	1581.05	5.987	0.00378672	13.1875	-9.56667	0	143.333	0.016	0.6
35	AIHKLAHHIAKLAKK	15	0.866667	0.427148	1678.09	5.113	0.00304692	13.1406	45.66	0	130.667	0.617333	0.533333
36	NRWLKAAKVAAKVI	14	0.857143	0.384739	1566.94	4.988	0.00318327	13.5742	40.8214	0.0714286	125.714	0.765714	0.571429
37	ALIKKLERTLRKAI	14	0.857143	0.497715	1652.09	4.989	0.00301981	12.1787	10.9143	0	153.571	1.975	0.5
38	HFLGVVAKLVSKLF	14	0.857143	0.330595	1556.94	3.03	0.00194613	13	-10.25	0.142857	152.857	-1.17357	0.642857
39	CKAVLRWVSRLKKL	14	0.857143	0.453511	1699.17	5.834	0.00343344	12.1787	59.5214	0.0714286	132.143	1.545	0.5
40	FKRLQKLLFTLKQK	14	0.857143	0.343752	1790.26	5.987	0.00334421	13.582	49.8786	0.142857	111.429	1.795	0.428571
41	GIGALVKFLPKLFK	14	0.857143	0.381728	1529.96	3.988	0.0026066	13.0781	-7.94286	0.142857	139.286	-1.19429	0.571429
42	DALRALHHLLKRAL	14	0.857143	0.458827	1625.97	3.073	0.00188995	12.1299	40.2643	0	160.714	1.67143	0.571429
Predicted_alpha_helix_fraction was calcuated by SPIDER3, from http://zhouyq-lab.szbl.ac.cn/download/ Other physicochemical properties were calcluated by modlamp v4.3, https://modlamp.org/
