# Supplementary material for: Novel antimicrobial peptides against Cutibacterium acnes designed by deep learning
Source: Sci Rep. 2024 Feb 24;14:4529. doi: 10.1038/s41598-024-55205-3 (PMC10894229; doi:10.1038/s41598-024-55205-3)
Supplement: Supplementary file 4 — Supplementary Table 4. [file 41598_2024_55205_MOESM4_ESM.xlsx]

## Sheet: Sheet1
Peptide sequences of in vitro experiments, including 42 designed peptides and 2 positive control and 2 negative control peptides
Name	Sequence	Length	Type
AMP-1	VKRILKWAFK	10	AI designed
AMP-2	KRIGSILGRWLHLAK	15	AI designed
AMP-3	KRLIKWLNVAKKVV	14	AI designed
AMP-4	GLVSRLRRLVTPLL	14	AI designed
AMP-5	GIFKKITGKLFKWIK	15	AI designed
AMP-6	KKLAGLAWKALRKAK	15	AI designed
AMP-7	FLGQLKNFFKKLAS	14	AI designed
AMP-8	KLVKRVLKKLRKLF	14	AI designed
AMP-9	KRIVHRLLKKLHSLF	15	AI designed
AMP-10	KIAKRLAKKILNAI	14	AI designed
AMP-11	GFKRIVHRLTKWLA	14	AI designed
AMP-12	KKWRKVLKLIKRLVG	15	AI designed
AMP-13	LQLLKQFRKVLKKLS	15	AI designed
AMP-14	GVFDWLKKLGKKLAG	15	AI designed
AMP-15	WLSKTAKKLWNVFKS	15	AI designed
AMP-16	RISSLLKRLAIKIK	14	AI designed
AMP-17	FLKKLRTAVLKLTKG	15	AI designed
AMP-18	LLSLIRRTVARLKKA	15	AI designed
AMP-19	AKKALKAAAKIIKWL	15	AI designed
AMP-20	GKLKKIWKNFGKIIK	15	AI designed
AMP-21	KKLACRLWKWLAKKA	15	AI designed
AMP-22	KKLAGLAKKWWKPLR	15	AI designed
AMP-23	GLTLLKKFLHAAKKF	15	AI designed
AMP-24	KAIAALAKKIIKVAK	15	AI designed
AMP-25	AKRIVKLIKNFFRKL	15	AI designed
AMP-26	WFKAIPQAISALKKI	15	AI designed
AMP-27	GWAKRLATRLAKAIL	15	AI designed
AMP-28	SKILGKLTKAAKIAW	15	AI designed
AMP-29	KKIFKRIVKIIKRLL	15	AI designed
AMP-30	KIFWRVAKSLFKSY	14	AI designed
AMP-31	KILGKLLKWASKIW	14	AI designed
AMP-32	VKRLKKAFKKLARLV	15	AI designed
AMP-33	LSKWLKKLGKLLAG	14	AI designed
AMP-34	KALAATVKKVAKLIK	15	AI designed
AMP-35	AIHKLAHHIAKLAKK	15	AI designed
AMP-36	NRWLKAAKVAAKVI	14	AI designed
AMP-37	ALIKKLERTLRKAI	14	AI designed
AMP-38	HFLGVVAKLVSKLF	14	AI designed
AMP-39	CKAVLRWVSRLKKL	14	AI designed
AMP-40	FKRLQKLLFTLKQK	14	AI designed
AMP-41	GIGALVKFLPKLFK	14	AI designed
AMP-42	DALRALHHLLKRAL	14	AI designed
HPA3NT3	FKRLKKLFKKIWNWK	15	positive control
FK13	FPLTWLKWWKWKK	13	positive control
N1	RRQAQEVRGPRH	12	negative control
N2	TRGPPPTFRAFR	12	negative control
