# Supplementary material for: Novel antimicrobial peptides against Cutibacterium acnes designed by deep learning
Source: Sci Rep. 2024 Feb 24;14:4529. doi: 10.1038/s41598-024-55205-3 (PMC10894229; doi:10.1038/s41598-024-55205-3)
Supplement: Supplementary file 5 — Supplementary Table 5. [file 41598_2024_55205_MOESM5_ESM.xlsx]

## Sheet: Activities agains C. ances
out_id	Sequence	length	predicted probability of anti-microbial activity	Concentration with antimicrobial activity >50% (µg/mL)	Category of in vitro test antimicrobial activity against C. acnes
1	VKRILKWAFK	10	0.974	50	Medium AMP
2	KRIGSILGRWLHLAK	15	0.999999	25	Medium AMP
3	KRLIKWLNVAKKVV	14	0.999998	100	Weak AMP
4	GLVSRLRRLVTPLL	14	0.999999	50	Medium AMP
5	GIFKKITGKLFKWIK	15	0.999993	8	Strong AMP
6	KKLAGLAWKALRKAK	15	0.999996	100	Weak AMP
7	FLGQLKNFFKKLAS	14	0.999994	50	Medium AMP
8	KLVKRVLKKLRKLF	14	0.99997	50	Strong AMP
9	KRIVHRLLKKLHSLF	15	1	8	Strong AMP
10	KIAKRLAKKILNAI	14	0.999992	12.5	Strong AMP
11	GFKRIVHRLTKWLA	14	1	12.5	Strong AMP
12	KKWRKVLKLIKRLVG	15	1	2	Strong AMP
13	LQLLKQFRKVLKKLS	15	0.999977	25	Medium AMP
14	GVFDWLKKLGKKLAG	15	0.999983	12.5	Strong AMP
15	WLSKTAKKLWNVFKS	15	0.999991	25	Medium AMP
16	RISSLLKRLAIKIK	14	0.999959	25	Medium AMP
17	FLKKLRTAVLKLTKG	15	0.999985	25	Medium AMP
18	LLSLIRRTVARLKKA	15	0.999994	25	Medium AMP
19	AKKALKAAAKIIKWL	15	1	25	Medium AMP
20	GKLKKIWKNFGKIIK	15	0.999994	25	Medium AMP
21	KKLACRLWKWLAKKA	15	0.999994	12.5	Strong AMP
22	KKLAGLAKKWWKPLR	15	0.999996	50	Medium AMP
23	GLTLLKKFLHAAKKF	15	0.999991	25	Medium AMP
24	KAIAALAKKIIKVAK	15	0.999999	no	No AMP
25	AKRIVKLIKNFFRKL	15	0.999998	4	Strong AMP
26	WFKAIPQAISALKKI	15	0.999992	100	Weak AMP
27	GWAKRLATRLAKAIL	15	0.999999	12.5	Strong AMP
28	SKILGKLTKAAKIAW	15	0.999992	no	No AMP
29	KKIFKRIVKIIKRLL	15	0.999974	2	Strong AMP
30	KIFWRVAKSLFKSY	14	0.99998	100	Weak AMP
31	KILGKLLKWASKIW	14	1	4	Strong AMP
32	VKRLKKAFKKLARLV	15	0.999989	50	Medium AMP
33	LSKWLKKLGKLLAG	14	0.999997	4	Strong AMP
34	KALAATVKKVAKLIK	15	0.999999	no	No AMP
35	AIHKLAHHIAKLAKK	15	0.999997	no	No AMP
36	NRWLKAAKVAAKVI	14	0.999995	no	No AMP
37	ALIKKLERTLRKAI	14	0.999999	no	No AMP
38	HFLGVVAKLVSKLF	14	0.999997	8	Strong AMP
39	CKAVLRWVSRLKKL	14	0.999977	25	Medium AMP
40	FKRLQKLLFTLKQK	14	0.999983	no	No AMP
41	GIGALVKFLPKLFK	14	0.999994	25	Medium AMP
42	DALRALHHLLKRAL	14	0.999997	no	No AMP

## Sheet: Fig. 5 C.acne
Fig. 6 C. acnes viability with peptides at different concentrations.
	MetaAMP-5			MetaAMP-9			MetaAMP-12			MetaAMP-25			MetaAMP-27			MetaAMP-29			MetaAMP-31			MetaAMP-33			MetaAMP-38			HPA3NT3			FK13			N1			N2
100 μg/mL	0.01	1.2	-0.11	-0.45	1.88	0.05	0.48	2.49	1.01	-0.98	2.02	-0.11	0.61	1.06	-0.43	2.53	3.04	0.69	-0.72	0.31	-0.43	-0.85	-0.16	-0.43	-0.85	0.79	1.33	0.35	2.36	1.33	2.07	6.92	1.97	106.09	106.6	108.56	100.53	106.47	99.28
50 μg/mL	-0.72	0.52	-0.27	-1.25	-0.03	-0.59	-0.45	1.74	0.05	-0.72	0.93	-0.59	-0.58	0.79	-0.27	-0.19	1.47	0.21	-0.78	0.25	-0.75	-0.98	0.25	-0.91	-0.72	0.52	-0.43	-0.45	2.49	-0.27	0.01	2.97	0.21	90.11	95.54	86.32	113.07	110.69	106.96
25 μg/mL	-0.85	0.11	0.69	-0.92	0.38	-0.75	-0.72	0.72	0.05	-1.25	-0.03	-0.75	-0.19	1.13	-0.27	0.48	2.63	0.73	-1.11	-0.03	0.32	-1.25	0.11	0.09	-0.98	-0.03	0.09	-0.98	0.79	0.06	-0.45	1.2	0.87	78.88	111.3	91.92	71.12	100.75	88.49
12.5 μg/mL	0.21	0.38	0.85	-0.85	6.17	-0.59	-0.85	0.38	-0.59	-0.98	-0.1	-0.75	10.16	7.19	28.7	0.28	2.63	1.65	-0.85	-0.03	-0.59	-0.98	0.11	-0.75	-0.98	0.25	0.23	-0.85	0.31	-0.27	-0.45	0.79	0.05	86.57	95.3	69.19	88.72	95.23	81.03
8 μg/mL	-0.58	0.79	-0.43	-0.72	3.99	-0.1	-0.98	0.11	-0.91	-0.98	0.04	0.62	37.63	24.88	42.3	-0.45	0.65	0.64	-0.72	0.25	0.32	-0.98	0.11	0.09	-0.98	0.11	0.05	-0.72	0.25	0.65	-0.72	0.38	1.1	71.6	97	91.79	75.96	88.9	86.48
4 μg/mL	79.96	99.05	101.36	125.88	97.34	110.49	-0.32	-0.03	-0.75	6.18	0.93	3.8	88.92	97.41	81.34	0.35	1.47	-0.59	-0.72	0.11	-0.59	-0.98	-0.03	7.78	76.92	46.55	59.59	16.1	0.25	-0.59	1.74	0.79	19.74	66.23	105.24	72.87	81.62	89.38	67.27
2 μg/mL	118.84	140.04	134.9	109.29	115.93	122.25	16.37	0.11	-0.59	141.84	116	141.54	129.26	106.81	127.06	0.31	0.52	1.99	68.75	104.97	77.35	79.37	65.48	68.87	111.21	124.51	74.47	115.12	102.66	89.41	50.97	65.93	78.15	74.99	110.35	67.27	89.2	86.38	112.24
1 μg/mL	92.83	129.08	127.45	92.3	124.65	121.54	108.03	108.17	123.94	125.81	111.78	125.86	113.27	106.6	124.49	106.5	115.46	105.61	105.77	110.76	98.65	94.82	113.75	94.03	80.16	115.59	92.38	119.72	118.04	108.04	98.78	96.25	84.92	80.94	104.36	95.63	71.95	85.9	90.78

## Sheet:  Fig. 6 (a)  E.coli
Fig. 7 E. coli (A) viability with peptides at different concentrations.
	MetaAMP-5			MetaAMP-9			MetaAMP-12			MetaAMP-25			MetaAMP-27			MetaAMP-29			MetaAMP-31			MetaAMP-33			MetaAMP-38			HPA3NT3			FK13			N1			N2
100 μg/mL	-0.299675	0.0998918	0	0	-0.199784	-0.149838	-1.32	0.15	-0.32	-0.0499459	-0.349621	-0.299675	0.24	0.88	1.59	0.42	2.34	0.42	-1.32	0	1.15	-1.32	-0.15	4.98	-1.84	1.9	-0.17	0.24	-0.15	-0.02	0.42	2.49	3.36	105.17	107.55	135.27	104.48	100.51	125.27
50 μg/mL	0.0998918	-0.249729	-0.149838	-0.149838	-0.0998918	-0.149838	-1.49	0.15	-0.17	2.44735	-0.149838	-0.149838	32.37	45.31	67.62	-1.06	0.51	-0.47	-2.01	-0.73	0.56	-0.8	-0.59	0.86	-1.84	-0.44	-0.76	22.41	0.44	-0.91	0.24	1.03	5.42	122.48	117.44	118.95	123.73	104.91	140.42
25 μg/mL	-0.449513	-0.249729	0.199784	-0.0499459	0.199784	-0.149838	-1.84	-0.59	5.42	36.87	36.29	44.09	75	81.32	97.33	-1.49	0.73	0.4	-1.75	-0.73	0.53	-0.149838	-0.149838	0	-2.18	-0.73	0.03	40.25	0.81	32.92	-0.8	0.22	0.97	125.36	110.55	108.21	123.17	103.52	120.71
12.5 μg/mL	0.07	2.56	-0.17	86.4	112.23	86	-1.84	-0.66	4.44	74.06	98.32	104.24	87.5	100.44	77.03	-0.8	0.59	-0.02	-1.84	-0.59	-0.47	92.99	110.19	123.65	1.47	-0.73	0.42	14.46	12.89	35.86	-0.97	-0.15	16.74	108.62	112.45	89.68	119.41	115.6	92.77
8 μg/mL	104.9	108.64	104.24	89.52	116.85	89.68	-2.01	17.29	30.86	88.78	103.44	119.68	92	119.93	122.03	-1.66	0.22	1.22	-1.66	-0.44	0.4	98.53	99.19	97.03	10.2	47.11	0.47	26.39	44.32	59.88	3.36	-0.44	16.74	92.26	123.88	119.39	125.99	124.4	96
4 μg/mL	97.14	108.94	104.53	89.51	116.92	89.68	81.55	96.63	97.77	82.76	98.61	116.45	96	125.71	99.39	78.39	110.94	76.15	49.87	30.04	79.44	88.75	109.74	132.77	77.08	126.52	124.39	88.22	91.72	132.62	88.56	78.02	99.39	104.23	122.64	120.27	126.49	116.04	111.59
2 μg/mL	104.09	125.27	93.5	107.99	124.32	99.83	101.77	105.35	99.98	100.75	111.43	95.42	124.81	120.37	127.03	126.74	109.01	91.3	106.24	122.49	101	121.6	104.84	102.77	119.91	122.86	100.42	117.79	116.85	124.09	126.62	118.32	122.48	123.29	124.03	105.71	124.11	106.15	105.86
1 μg/mL	119.32	116.19	93.5	116.16	117.8	93.65	117.23	112.01	90.12	120.44	111.43	92.33	99	116.19	90.71	122.1	114.65	98.95	118.59	123.74	107.33	117.78	116.41	116.45	117.59	123.37	122.48	101.21	109.67	113.8	129.94	118.39	109.09	117.4	124.18	89.53	110.31	110.99	94.24

## Sheet: Fig. 6 (b) S.aureus
Fig. 7 S. aureus (B) viability with peptides at different concentrations.
	MetaAMP-5			MetaAMP-9			MetaAMP-12			MetaAMP-25			MetaAMP-27			MetaAMP-29			MetaAMP-31			MetaAMP-33			MetaAMP-38			HPA3NT3			FK13			N1			N2
100 μg/mL	0.05	1.24	-0.04	30.39	29.74	30.35	-1.3	1.17	-0.17	42.31	29.81	33.2	35.08	34.18	10.48	-0.58	1.86	0.61	-2.2	0.55	-0.17	-1.12	0.41	-0.3	-3.11	0.85	-0.3	-0.76	1.3	2.03	-1.66	2.96	0.22	75.89	90.79	89.05	92.42	90.1	99.96
50 μg/mL	17.8	35.73	47.36	32.92	48.23	41.39	-2.93	1.37	-0.3	36.53	47.16	31.65	20.37	48.64	33.85	-2.02	1.06	-0.04	-3.11	2.59	2.03	26.71	0.41	5.8	-3.11	0.12	-0.3	20.46	2.58	30.22	-2.38	1.65	0.09	90.79	86.18	87.49	93.77	89.67	90.48
25 μg/mL	33.82	47.22	50.35	50.61	60.8	69.31	-2.93	0.43	-0.43	56.48	57.64	45.8	41.68	62.96	68.23	-2.56	0.41	5.28	-2.93	0.41	4.37	74.99	38.97	51.39	-3.29	-0.17	0	33.82	22.75	43.2	-1.75	1.14	3.68	96.93	94.98	87.23	96.03	96.07	92.42
12.5 μg/mL	55.94	61.75	63.33	56.93	68.54	74.63	-2.93	0.16	-0.3	67.77	58.38	61.39	81.49	69.68	88.92	-1.66	0.99	2.94	-2.93	0.63	-0.3	66.55	53.44	48.27	-3.11	0.19	19.83	46.55	35.26	44.37	20.1	11.14	30.35	97.65	92.29	88.27	101.44	95.93	96.97
8 μg/mL	72.1	65.44	80.87	67.14	72.77	85.02	-3.02	0.03	11.13	60.64	68.27	78.27	73.91	76.13	84.63	-2.56	0.34	5.54	1.68	-0.1	16.32	78.87	50.46	73.2	65.96	40.12	75.67	43.75	48.7	47.36	39.24	41.72	73.59	94.04	81.63	92.42	93.41	94.76	92.68
4 μg/mL	78.87	72.64	88.66	68.85	68.27	78.66	-2.93	21.34	17.75	61.63	68.87	88.92	82.03	65.98	85.28	16.12	2.16	29.05	29.53	16.27	26.32	86.48	70.83	70.35	94.13	83.49	76.71	44.75	57.31	49.05	63.59	45.66	43.33	98.44	55.19	77.49	99.98	97.38	88.27
2 μg/mL	91.96	74.65	93.98	86.91	75.66	86.97	58.13	70.42	81.9	87.27	73.31	85.15	96.12	73.04	84.76	95.76	82.25	85.15	89.71	88.21	81.13	89.71	90.4	98.53	85.01	89.09	97.19	77.88	67.93	97.97	67.32	82.61	90.87	94.4	101.02	88.66	90.52	97.09	84.76
1 μg/mL	88.99	70.01	93.46	86.28	77.81	75.54	77.16	71.36	86.19	75.44	73.11	85.67	87.36	69.34	82.42	110.2	87.92	101.39	108.22	96.14	100.48	110.11	91.93	82.94	101.17	89.6	103.2	77.16	78.25	88	111.11	94.4	77.88	97.29	94.25	91.13	106.05	98.4	95.67

## Sheet: Fig. 7 C. albicans
Fig. 8 C. albicans viability with peptides at different concentrations.
	MetaAMP-5			MetaAMP-9			MetaAMP-12			MetaAMP-25			MetaAMP-27			MetaAMP-29			MetaAMP-31			MetaAMP-33			MetaAMP-38			HPA3NT3			N1
50 μg/mL	0.922819	-2.97819	14.0671	-0.891825	-0.59455	-0.693642	0.656758	9.67853	4.28621	-0.461409	-1.46812	-0.964766	-2.6616	2.52333	13.308	-2.1431	-0.587625	-1.72831	-2.03941	-1.83201	-1.83201	-2.09732	-0.209732	-0.713087	-2.03941	0.241963	-2.4542	-1.20982	2.52333	-1.31352	108.296	105.807	93.6744
25 μg/mL	3.97657	-1.21644	-2.34899	-1.7341	-0.59455	-1.38728	-0.691324	6.04908	0.138265	-2.72657	-2.72657	2.05537	80.9195	59.9723	73.5569	4.07881	-0.0691324	4.49361	-1.98183	-1.93229	-1.38728	-1.46812	-0.964766	-1.7198	84.1341	97.6149	72.9347	8.01936	-0.172831	-2.03941	95.302	103.733	100.965
12.5 μg/mL	3.4396	2.8104	4.57215	14.7647	14.9133	27.6466	14.4487	21.915	30.9001	16.0235	17.5336	12.2483	72.9347	86.8303	87.4525	89.092	89.5398	97.1517	27.2502	15.8051	28.8357	-1.34228	-1.97148	-1.84564	96.889	99.3778	92.7411	107.881	107.881	104.459	98.5482	97.5423	104.488
8 μg/mL	89.7637	90.995	89.4279	66.6391	53.8068	63.5178	58.6127	59.7027	42.7581	55.1594	85.2519	78.4396							73.3774	85.7143	38.6127	53.8408	70.7308	66.1661

## Sheet: Fig. 8 (a) Hemolysis
Fig. 9 Hemolysis of erythrocytes (2% v/v) with peptides at different concentration.
	MetaAMP-5			MetaAMP-9			MetaAMP-12			MetaAMP-14			MetaAMP-21			MetaAMP-25			MetaAMP-27			MetaAMP-29			MetaAMP-31			MetaAMP-33			MetaAMP-38			HPA3NT3			FK13
8 μg/mL	1.76866	0.309179	0.657005	0.601344	0.193237	1.23671	2.40538	0.193237	0.888889	2.61762	0.888889	0.657005	2.40538	0.36715	0.657005	1.13194	-0.154589	1.12077	0.495225	1.62389	0.92794	1.55642	0.92794	0.753951	3.36045	0.753951	0.579962	3.57269	1.10193	0.579962	4.63389	1.36291	0.666957	3.89105	0.840945	0.318979	2.40538	1.40641	0.405974
16 μg/mL	-2.34758	-1.92712	0.851437	-3.60897	-1.71689	-0.875964	-2.97828	0.280308	0.595655	-2.55781	0.0700771	-0.24527	-2.97828	0.175193	3.32866	-1.92712	1.64681	4.37982	3.26622	-0.0894855	0.581655	1.52125	-1.29754	-1.83445	1.11857	1.2528	-1.29754	2.59508	1.65548	-0.357942	3.13199	0.715884	-1.83445	3.40045	2.46085	0.447427	2.32662	-0.223714	0.447427
32 μg/mL	-0.4	-0.6	-0.2	0.1	-0.4	0	0.55	0.1	0.5	0.3	-0.2	0	0	-0.3	0.2	0.4	-0.15	0.15	-0.55	-0.5	-0.45	1	0.9	1.4	-0.3	-0.1	-0.1	0	0	0.1	3.4	4.41	5.21	-0.1	0.5	1.05	0.6	1.1	1.2
64 μg/mL	-3.71409	-0.981079	-3.8192	-4.44989	-1.822	0.175193	1.12123	3.95936	3.85424	-3.18851	-0.875964	-2.34758	-3.60897	-1.08619	-1.50666	-4.02943	-1.40154	-1.50666	0.581655	3.40045	0.313199	6.4877	7.09172	7.02461	-0.357942	0.581655	-2.37136	0.715884	-0.760626	-1.96868	0.178971	-0.760626	-1.29754	5.27964	2.46085	2.72931	2.42451	-0.760626	0.581655
80 μg/mL	-2.69043	-2.31581	-1.33013	-2.11148	-2.14553	-0.454192	7.37314	6.35146	8.96704	-2.60529	-2.48609	0.927848	-0.800318	0.493813	1.06411	-2.80963	-1.05574	-0.746172	0.70653	-0.00743716	-0.536913	11.0515	12.528	13.4676	4.84545	7.36424	3.7594	7.00769	5.43656	8.0327	1.77748	3.00461	2.54347	10.3228	9.94348	11.3029	3.42853	3.42853	3.76979
128 μg/mL	-2.80963	-1.5155	-0.785103	-1.43036	-2.09445	-0.570984	19.8888	18.3104	19.1235	-1.14088	1.02518	0.3378	-1.32819	0.578953	1.66753	1.26007	-0.238393	-0.862964	2.37989	1.01889	1.5478	35.0662	34.0176	33.8907	38.3459	24.6449	22.1387	24.1437	22.5564	33.3333	5.325	5.05727	4.63	24.2228	22.7503	23.3456	2.89305	5.63736	3.7869
160 μg/mL	-2.33918	0.417711	1.08605	-1.83793	-0.0835422	3.67586				13.1997	19.1312	9.85798	33.3333	51.2949	25.6475	3.84294	5.43024	3.84294	3.00752	5.43024	5.43024										54.0518	56.4745	44.8622
240 μg/mL	3.09106	6.18212	3.25815	3.42523	3.28321	-1.16959										7.85297	6.7831	5.43024	11.1111	13.9515	7.85297
0.1% Triton X-100																																								95.27	103.5	101.24

## Sheet: Fig. 8 (b) Cytotoxic
Fig. 10 Cell viability of HaCaT with peptides at different concentrations.
	MetaAMP-5			MetaAMP-9			MetaAMP-12			MetaAMP-25			MetaAMP-27			MetaAMP-29			MetaAMP-31			MetaAMP-33			MetaAMP-38			HPA3NT3			FK13
8 μg/mL	162.458	113.81	115.143	110.811	102.147	108.812	137.134	139.8	128.915	136.024	108.589	118.808	124.765	122.126	121.01	115.631	120.299	113.195	110.251	120.705	115.631	123.852	124.359	99.2895	140.091	104.669	110.962	122.431	107.612	103.654	141.309	136.945	133.088
32 μg/mL	129.915	145.687	144.687	104.591	117.475	111.255	129.804	114.143	131.47	154.795	130.359	137.912	130.855	138.264	133.799	123.649	125.577	136.133	123.547	115.428	107.511	111.368	110.454	113.804	124.359	98.376	115.326	96.2446	95.5341	103.045	128.318	110.556	125.07
80 μg/mL	131.914	133.136	151.018	132.136	148.908	147.242	10.6257	8.7375	15.1796	108.034	98.9263	92.1511	130.043	138.975	122.431	11.2916	18.9038	18.7008	22.4562	23.2682	35.8538	98.4991	104.683	87.3324	88.9368	93.8087	95.3311	6.1152	5.20173	6.72418	107.612	104.466	110.353
160 μg/mL	52.3893	34.9598	43.8632	98.1891	84.1549	100.226				-1.10664	-0.27666	-0.503018	143.913	152.062	132.822							48.1289	42.6056	43.8063	15.0402	13.6066	11.9467				4.84291	6.82409	6.46388
320 μg/mL	2.43964	1.53421	0.326962	0.704225	0.779678	-0.427565				1.15694	-2.7666	-2.46479	119.769	113.506	102.113							6.22373	1.72103	4.60276	9.07948	8.32495	12.173				4.90294	3.94237	2.68161
